# Supplementary material for: In Vivo Voltammetric Imaging of Metal Nanoparticle-Catalyzed Single-Cell Electron Transfer by Fermi Level-Responsive Graphene
Source: Research (Wash D C). 2023 May 22;6:0145. doi: 10.34133/research.0145 (PMC10200910; doi:10.34133/research.0145)
Supplement: Supplementary 1 — Figs. S1 to S14 Video S1 [file research.0145.f1.zip]

Archive with 2 entries (2 files):
- Video S1.avi
- SupportingInformation.docx
